# Supplementary material for: Cortistatin as a Novel Multimodal Therapy for the Treatment of Parkinson’s Disease
Source: Int J Mol Sci. 2024 Jan 5;25(2):694. doi: 10.3390/ijms25020694 (PMC10815070; doi:10.3390/ijms25020694)
Supplement: Supplementary file 1 [file ijms-25-00694-s001.zip]

Archive with 1 entries (1 files):
- Serrano-Martínez et al-IJMS-Supplementary- final-REV2.pdf
